# Supplementary material for: Functional analysis of the human perivascular subarachnoid space
Source: Nat Commun. 2024 Mar 5;15:2001. doi: 10.1038/s41467-024-46329-1 (PMC10914778; doi:10.1038/s41467-024-46329-1)
Supplement: Supplementary file 8 — Source Data [file 41467_2024_46329_MOESM8_ESM.xlsx]

## Sheet: Table 1
					Vessels showing periarterial CSF tracer enrichment				First-time appearance of periarterial tracer (min)						Tracer enrichment in gray matter at 2 hours after i.th. injection (%)
PatID	Age	Sex (Male)	Sex (Female)	Spinal Transit Time (min)	ACA	MCA	PCA	BA-VA	A1	A2	Pericallosal artery	M1	M2	M3	Frontal cortex	Temporal cortex
1	42	1		32	0	1	1	0					172		1	3
2	59		1	19	1	1	1	0		66	149		53	149	3	10
3	24		1	21	0	1	0	0							4	12
4	42		1	7	1	1	1	0		40	53		30		12	19
5	71		1	18	1	1	1	0	30	43	151	30	43	151	19	14
6	80	1		15	0	0	0	0		133			133		19	10
7	69	1		10	0	0	0	0							5	18
8	25		1	10	1	1	1	0	20	34	143	20	56	143	14	7
9	42	1		10	1	1	0	0	10	10	25	10	34	48	16	15
10	43		1	10	1	1	0	0	39			39	39	123	7	15
11	80	1		6	1	1	0	0		30			30	48	9	7
12	56		1	10	1	1	0	0		199	199		199	199	7	12
13	58		1	7	1	1	0	0		19	19		7	19	26	36
14	73	1		30											11	15
15	74		1	6	1	1	0	0			128		41	245	13	18
16	74	1		25											13	16
17	77	1		17	1	0	0	0			190				5	7
18	75	1		28	0	1	0	0					149		0	11
19	47		1	32	1	1	0	0	32	32	65	32	32	127	0	3
20	62	1		13	1	1	1	0		249	249	249	249		0	11
21	22		1	7	1	1	1	0	34	148	148	34		148	2	13
22	71	1		8	1	1	0	0		124	124		124		5	14
23	22		1	15	1	1	1	0		15	38		15	15	33	36
24	64	1		9	1	1	1	0		61	132		61		9	18
25	76	1		10	1	1	0	0			132		132		6	13
26	69	1		15	1	1	0	0		48	130		48	130	13	16
27	70		1	10	1	1	1	0		33	135	10	20	135	14	24
28	72	1		13	1	1	1	0		38	136		61	136	4	8
29	25		1	23	0	1	0	0					132		-1	0
30	63	1		31	1	1	1	0		78	128		31	31	5	23
31	69		1	19	1	1	1	0		19	45		19	19	25	43
32	53		1	21	1	1	0	0		123	245		123	245	2	-3
33	71		1	11	1	1	1	0		36	45	11	36	45	17	29
34	46		1	17	1	1	1	0		17	42		17	17	32	69
35	27		1	23	1	1	1	0		37	47	37	37	60	7	20
36	77		1	13	1	1	1	0		60	157	46	60	157	10	17
37	50	1		10	1	1	1	0		56		56	128	128	6	-1
38	24	1		11	1	1	1	0			139	35	46	139	26	46
39	28		1	14	1	1	1	0		14	25		14	39	15	35
40	76	1		13	1	1	1	0		47	60		47	60	20	31
41	70	1		16	1	1	0	0		64	142	41	142	142	1	-2
42	77		1	10	1	1	1	0	10	22	35	10	22	35	30	32
43	33		1	18	1	1	1	0		18	30	18	18	30	36	58
44	54		1	13	1	1	1	0		47	146	47	47		13	14
45	34		1	12	1	1	1	0		22	36		22	46	56	51
46	39		1	11	1	1	1	0		35	35	20	35	130	16	26
47	44		1	15	1	1	1	0		43	43		43	54	6	15
48	20		1	18	1	1	1	0	18	18	45		18	29	58	87
49	19		1	13	1	1	1	0	23	23	47	23	23	47	43	43
50	39		1	13	1	1	1	0		39	50		24	50	14	22
51	47	1		9											-4	-2
52	32	1		9	1	1	1	0		21	36		21	36	34	36
53	44	1		19	1	1	1	0		56	70		56	153	14	23
54	69		1	14	1	1	1	0		66	142	41	52	142	1	10
55	44		1	9	1	1	1	0		30	44		30	44	25	23
56	37		1	9	1	1	1	0		9	9		9	9	85	98
57	64	1		13	1	1	0	0		39	50		39	64	26	41
58	36		1	10	1	1	1	0		62	62		48	146	16	14
59	23	1		9	1	1	1	0		129	129		129	129	-4	-2
60	32	1		9	1	1	1	0		20	36	20	46	143	28	15
61	31		1	10	1	1	1	0			27	10	10	27	34	49
62	46		1	10	1	1	1	0		10	21		10	10	43	70
63	33		1	11	1	1	1	0	28	40	53	28	28	53	8	20
64	48		1	10	1	1	1	0		10	61		10	27	22	29
65	29		1	6	1	1	1	0		8	19		8	35	73	65
66	44	1		23	1	1	1	0		63	140		63	140	9	3
67	47		1	10	1	1	1	0		22	22		22	37	45	50
68	25		1	12	1	1	1	0		35	35		35	35	8	9
69	29		1	9	1	1	1	0		9	9		9	9	89	131
70	32		1	8	1	1	1	0		30	30		30	42	33	44
71	38		1	11	1	1	1	0		11	28		11	28	50	59
72	48	1		13	1	1	1	0		65	135	41	65	135	18	17
73	72		1	16	1	1	1	0		32	66		32	44	12	28
74	56		1	10	1	1	0	0	10	27	39		27	39	30	27
75	30		1	9	1	1	1	0		9	26		9	26	40	46
		28	47		66	69	52	0	11	61	63	24	68	59	75	75
	49.5067			13.8133	89.1892	93.2432	70.2703	0	23.0909	48.2459	82.1746	37.8333	53.1029	82.5763	19.2267	26.12
	18.8015			6.30249					10.3581	46.0886	60.2734	46.953	50.4976	61.5056	19.3604	24.1622

## Sheet: Figure 3f
	First-time appearance of periarterial tracer (min)
PatID	A1	A2	Pericallosal artery
1
2		66	149
3
4		40	53
5	30	43	151
6		133
7
8	20	34	143
9	10	10	25
10	39
11		30
12		199	199
13		19	19
14
15			128
16
17			190
18
19	32	32	65
20		249	249
21	34	148	148
22		124	124
23		15	38
24		61	132
25			132
26		48	130
27		33	135
28		38	136
29
30		78	128
31		19	45
32		123	245
33		36	45
34		17	42
35		37	47
36		60	157
37		56
38			139
39		14	25
40		47	60
41		64	142
42	10	22	35
43		18	30
44		47	146
45		22	36
46		35	35
47		43	43
48	18	18	45
49	23	23	47
50		39	50
51
52		21	36
53		56	70
54		66	142
55		30	44
56		9	9
57		39	50
58		62	62
59		129	129
60		20	36
61			27
62		10	21
63	28	40	53
64		10	61
65		8	19
66		63	140
67		22	22
68		35	35
69		9	9
70		30	30
71		11	28
72		65	135
73		32	66
74	10	27	39
75		9	26
	23.0909	48.2459	82.1746
	10.3581	46.0886	60.2734

## Sheet: Figure 4e
	First-time appearance of periarterial tracer (min)
PatID	M1	M2	M3
1		172
2		53	149
3
4		30
5	30	43	151
6		133
7
8	20	56	143
9	10	34	48
10	39	39	123
11		30	48
12		199	199
13		7	19
14
15		41	245
16
17
18		149
19	32	32	127
20	249	249
21	34		148
22		124
23		15	15
24		61
25		132
26		48	130
27	10	20	135
28		61	136
29		132
30		31	31
31		19	19
32		123	245
33	11	36	45
34		17	17
35	37	37	60
36	46	60	157
37	56	128	128
38	35	46	139
39		14	39
40		47	60
41	41	142	142
42	10	22	35
43	18	18	30
44	47	47
45		22	46
46	20	35	130
47		43	54
48		18	29
49	23	23	47
50		24	50
51
52		21	36
53		56	153
54	41	52	142
55		30	44
56		9	9
57		39	64
58		48	146
59		129	129
60	20	46	143
61	10	10	27
62		10	10
63	28	28	53
64		10	27
65		8	35
66		63	140
67		22	37
68		35	35
69		9	9
70		30	42
71		11	28
72	41	65	135
73		32	44
74		27	39
75		9	26
	37.8333	53.1029	82.5763
	46.953	50.4976	61.5056

## Sheet: Figure 4f
	Time: 2 hrs		Time: 3 hrs
	Tracer enrichment (%)		Tracer enrichment (%)
PatID	PVSAS	SAS	PVSAS	SAS
45	373.7	22.6739	1704.08	512.173
50	1563.27	113.831	3458.5	1770.55
52	755.009	108.598	1864.01	7409.71
55	1069.14	481.777	1772.15	1283.81
56	349.482	-5.10239	635.168	271.251
57	1311.75	437.768	4457.56	4747.08
63	1509.51	136.268	2664.17	2163.2
64	2585.8	757.812	4596.35	3363.11
68	2464.97	439.554	5846.55	2451.53
75	1006.2	344.262	4823.14	3574.66
AVG	1298.88	283.744	3182.17	2754.71
STDEV	768.976	246.871	1704.91	2146.1

## Sheet: Figure 7d-i
	First-time appearance of periarterial tracer (min)						Tracer enrichemnt at 2 hours (%)
PatID	A1	A2	Pericallosal artery	M1	M2	M3	Frontal cortex	Temporal cortex
1					172		1	3
2		66	149		53	149	3	10
3							4	12
4		40	53		30		12	19
5	30	43	151	30	43	151	19	14
6		133			133		19	10
7							5	18
8	20	34	143	20	56	143	14	7
9	10	10	25	10	34	48	16	15
10	39			39	39	123	7	15
11		30			30	48	9	7
12		199	199		199	199	7	12
13		19	19		7	19	26	36
14							11	15
15			128		41	245	13	18
16							13	16
17			190				5	7
18					149		0	11
19	32	32	65	32	32	127	0	3
20		249	249	249	249		0	11
21	34	148	148	34		148	2	13
22		124	124		124		5	14
23		15	38		15	15	33	36
24		61	132		61		9	18
25			132		132		6	13
26		48	130		48	130	13	16
27		33	135	10	20	135	14	24
28		38	136		61	136	4	8
29					132		-1	0
30		78	128		31	31	5	23
31		19	45		19	19	25	43
32		123	245		123	245	2	-3
33		36	45	11	36	45	17	29
34		17	42		17	17	32	69
35		37	47	37	37	60	7	20
36		60	157	46	60	157	10	17
37		56		56	128	128	6	-1
38			139	35	46	139	26	46
39		14	25		14	39	15	35
40		47	60		47	60	20	31
41		64	142	41	142	142	1	-2
42	10	22	35	10	22	35	30	32
43		18	30	18	18	30	36	58
44		47	146	47	47		13	14
45		22	36		22	46	56	51
46		35	35	20	35	130	16	26
47		43	43		43	54	6	15
48	18	18	45		18	29	58	87
49	23	23	47	23	23	47	43	43
50		39	50		24	50	14	22
51							-4	-2
52		21	36		21	36	34	36
53		56	70		56	153	14	23
54		66	142	41	52	142	1	10
55		30	44		30	44	25	23
56		9	9		9	9	85	98
57		39	50		39	64	26	41
58		62	62		48	146	16	14
59		129	129		129	129	-4	-2
60		20	36	20	46	143	28	15
61			27	10	10	27	34	49
62		10	21		10	10	43	70
63	28	40	53	28	28	53	8	20
64		10	61		10	27	22	29
65		8	19		8	35	73	65
66		63	140		63	140	9	3
67		22	22		22	37	45	50
68		35	35		35	35	8	9
69		9	9		9	9	89	131
70		30	30		30	42	33	44
71		11	28		11	28	50	59
72		65	135	41	65	135	18	17
73		32	66		32	44	12	28
74	10	27	39		27	39	30	27
75		9	26		9	26	40	46
	11	61	63	24	68	59
	23.0909	48.2459	82.1746	37.8333	53.1029	82.5763	19.2267	26.12
	10.3581	46.0886	60.2734	46.953	50.4976	61.5056	19.3604	24.1622

## Sheet: Figure 8b-e
	Average overnight			First-time appearance of periarterial tracer (min)						Difference in time
PatID	MWA (mmHg)	Abnormal =1 / Normal =0	Spinal Transit Time (min)	A1	A2	Pericallosal artery	M1	M2	M3	Time A2-A1	Time Pericallosal artery - A2	Time M2-M1	Time M3 - M2
1
2
3
4	3.95233	1	7		40	53		30			13
5	7.64688	1	18	30	43	151	30	43	151	13	108	13	108
6
7
8
9
10
11	6.49868	1	6		30			30	48				18
12
13
14	4.61913	1	30
15	7.03827	1	6			128		41	245				204
16	9.4416	1	25
17
18	6.09159	1	28					149
19
20
21
22	5.80295	1	8		124	124		124			0
23
24	4.92253	1	9		61	132		61			71
25	9.74998	1	10			132		132
26	6.75617	1	15		48	130		48	130		82		82
27	4.64974	1	10		33	135	10	20	135		102	10	115
28	6.67081	1	13		38	136		61	136		98		75
29
30	5.4082	1	31		78	128		31	31		50		0
31
32
33	5.75073	1	11		36	45	11	36	45		9	25	9
34	4.48344	1	17		17	42		17	17		25		0
35	3.79396	0	23		37	47	37	37	60		10	0	23
36	4.36087	1	13		60	157	46	60	157		97	14	97
37	8.4	1	10		56		56	128	128			72	0
38	5.10289	1	11			139	35	46	139			11	93
39
40	4.1387	1	13		47	60		47	60		13		13
41	6.92118	1	16		64	142	41	142	142		78	101	0
42	11.2235	1	10	10	22	35	10	22	35	12	13	12	13
43
44
45
46	3.65615	0	11		35	35	20	35	130		0	15	95
47
48	3.38375	0	18	18	18	45		18	29	0	27		11
49
50
51
52
53
54	3.45477	0	14		66	142	41	52	142		76	11	90
55
56
57	3.93962	0	13		39	50		39	64		11		25
58	2.18011	0	10		62	62		48	146		0		98
59
60
61
62	3.37446	0	10		10	21		10	10		11		0
63
64
65
66
67
68	3	0	12		35	35		35	35		0		0
69
70
71	2.1	0	11		11	28		11	28		17		17
72
73
74
75	3.6	0	9		9	26		9	26		17		17
	32
	5.37853		14	19.3333	43.0385	87.4074	30.6364	52.0667	90.76	8.33333	38.6667	25.8182	48.12
	2.20472		6.70099	10.0664	24.8861	49.5295	15.8258	40.5249	61.6227	7.23418	38.5528	31.2308	53.3653

## Sheet: Figure 9f-g
		First-time appearance of periarterial tracer (min)
PatID	Patient	A1	A2	Pericallosal artery	M1	M2	M3
5	iNPH	30	43	151	30	43	151
6	iNPH		133			133
7	iNPH
11	iNPH		30			30	48
14	iNPH
15	iNPH			128		41	245
16	iNPH
17	iNPH			190
18	iNPH					149
22	iNPH		124	124		124
23	REF		15	38		15	15
24	iNPH		61	132		61
25	iNPH			132		132
26	iNPH		48	130		48	130
27	iNPH		33	135	10	20	135
28	iNPH		38	136		61	136
30	iNPH		78	128		31	31
33	iNPH		36	45	11	36	45
36	iNPH		60	157	46	60	157
40	iNPH		47	60		47	60
41	iNPH		64	142	41	142	142
42	iNPH	10	22	35	10	22	35
45	REF		22	36		22	46
50	REF		39	50		24	50
51	REF
52	REF		21	36		21	36
54	iNPH		66	142	41	52	142
55	REF		30	44		30	44
56	REF		9	9		9	9
57	REF		39	50		39	64
58	REF		62	62		48	146
59	REF		129	129		129	129
63	REF	28	40	53	28	28	53
64	REF		10	61		10	27
68	REF		35	35		35	35
75	REF		9	26		9	26

## Sheet: Figure 9h
PatID	PatientGroup	PVSAS Area (mm2) / M2
7	iNPH	43
11	iNPH	65
14	iNPH	18
15	iNPH	21
17	iNPH	35
18	iNPH	23
22	iNPH	16
24	iNPH	18
25	iNPH	33
26	iNPH	42
27	iNPH	69
28	iNPH	24
30	iNPH	15
33	iNPH	28
36	iNPH	33
40	iNPH	115
41	iNPH	15
42	iNPH	46
45	REF	12
50	REF	14
52	REF	13
54	iNPH	45
55	REF	14
56	REF	14
57	REF	10
63	REF	13
64	REF	14
68	REF	12

## Sheet: Figure 9 i-j
		Tracer enrichment at 2 hrs (%)
PatID	Group	Frontal cortex	Temporal cortex
5	iNPH	19	14
6	iNPH	19	10
7	iNPH	5	18
11	iNPH	9	7
14	iNPH	11	15
15	iNPH	13	18
16	iNPH	13	16
17	iNPH	5	7
18	iNPH	0	11
22	iNPH	5	14
23	REF	33	36
24	iNPH	9	18
25	iNPH	6	13
26	iNPH	13	16
27	iNPH	14	24
28	iNPH	4	8
30	iNPH	5	23
33	iNPH	17	29
36	iNPH	10	17
40	iNPH	20	31
41	iNPH	1	-2
42	iNPH	30	32
45	REF	56	51
50	REF	14	22
51	REF	-4	-2
52	REF	34	36
54	iNPH	1	10
55	REF	25	23
56	REF	85	98
57	REF	26	41
58	REF	16	14
59	REF	-4	-2
63	REF	8	20
64	REF	22	29
68	REF	8	9
75	REF	40	46

## Sheet: Suppl Figure 6
	First-time appearance of periarterial tracer (min)
PatID	A2	Pericallosal artery	M2	M3
1			172
2	66	149	53	149
3
4	40	53	30
5	43	151	43	151
6	133		133
7
8	34	143	56	143
9	10	25	34	48
10			39	123
11	30		30	48
12	199	199	199	199
13	19	19	7	19
14
15		128	41	245
16
17		190
18			149
19	32	65	32	127
20	249	249	249
21	148	148		148
22	124	124	124
23	15	38	15	15
24	61	132	61
25		132	132
26	48	130	48	130
27	33	135	20	135
28	38	136	61	136
29			132
30	78	128	31	31
31	19	45	19	19
32	123	245	123	245
33	36	45	36	45
34	17	42	17	17
35	37	47	37	60
36	60	157	60	157
37	56		128	128
38		139	46	139
39	14	25	14	39
40	47	60	47	60
41	64	142	142	142
42	22	35	22	35
43	18	30	18	30
44	47	146	47
45	22	36	22	46
46	35	35	35	130
47	43	43	43	54
48	18	45	18	29
49	23	47	23	47
50	39	50	24	50
51
52	21	36	21	36
53	56	70	56	153
54	66	142	52	142
55	30	44	30	44
56	9	9	9	9
57	39	50	39	64
58	62	62	48	146
59	129	129	129	129
60	20	36	46	143
61		27	10	27
62	10	21	10	10
63	40	53	28	53
64	10	61	10	27
65	8	19	8	35
66	63	140	63	140
67	22	22	22	37
68	35	35	35	35
69	9	9	9	9
70	30	30	30	42
71	11	28	11	28
72	65	135	65	135
73	32	66	32	44
74	27	39	27	39
75	9	26	9	26
	61	63	68	59
	48.2459	82.1746	53.1029	82.5763
	46.0886	60.2734	50.4976	61.5056

[truncated: 8 more sheets: Suppl Figure 9, Suppl Fig 10, Suppl Fig 12, Suppl Fig 13, Suppl Table 1, Suppl Table 2, Suppl Table 3, Suppl Table 4]
